# Supplementary material for: miR-10c Targets dgat2 and Affects the Expression of Genes Involved in Fatty Acid and Triglyceride Metabolism in Oreochromis niloticus Under Heat Stress
Source: Int J Mol Sci. 2025 Oct 6;26(19):9717. doi: 10.3390/ijms26199717 (PMC12524535; doi:10.3390/ijms26199717)
Supplement: Supplementary file 1 [file ijms-26-09717-s001.zip]

Archive with 1 entries (1 files):
- ijms-3818893-supplementary.pdf
